# Supplementary material for: Genetic Control of GCF Exudation: Innate Immunity Genes and Periodontitis Susceptibility
Source: Int J Mol Sci. 2023 Sep 18;24(18):14249. doi: 10.3390/ijms241814249 (PMC10532312; doi:10.3390/ijms241814249)
Supplement: Supplementary file 1 [file ijms-24-14249-s001.zip]

Archive with 1 entries (1 files):
- ijms-2431056-supplementary.pdf
